# Supplementary material for: Comparative analysis and assessment of M. tuberculosis H37Rv protein-protein interaction datasets
Source: BMC Genomics. 2011 Nov 30;12(Suppl 3):S20. doi: 10.1186/1471-2164-12-S3-S20 (PMC3333180; doi:10.1186/1471-2164-12-S3-S20)
Supplement: Additional file 1 — Reliable M. tuberculosis H37Rv B2H PPI datasets. Description: the reliable M. tuberculosis H37Rv B2H PPI datasets, list in four text files, tab delimited. [file 1471-2164-12-S3-S20-S1.zip]

Archive with 4 entries (4 files):
- AdditionalFile1/B2HPPIcoexpress.txt
- AdditionalFile1/B2HPPIverifiedbyDifferentExp.txt
- AdditionalFile1/B2HPPIwithSameGO.txt
- AdditionalFile1/ExpB2HSTRINGOverlapPPIs.txt
