# Supplementary material for: Comparative analysis and assessment of M. tuberculosis H37Rv protein-protein interaction datasets
Source: BMC Genomics. 2011 Nov 30;12(Suppl 3):S20. doi: 10.1186/1471-2164-12-S3-S20 (PMC3333180; doi:10.1186/1471-2164-12-S3-S20)
Supplement: Additional file 1 — Reliable M. tuberculosis H37Rv B2H PPI datasets. Description: the reliable M. tuberculosis H37Rv B2H PPI datasets, list in four text files, tab delimited. [file 1471-2164-12-S3-S20-S1.zip › AdditionalFile1/B2HPPIcoexpress.txt]

Rv0054	Rv0054	1
Rv0098	Rv0098	1
Rv0138	Rv0138	1
Rv0187	Rv0187	1
Rv0251c	Rv0251c	1
Rv0258c	Rv0258c	1
Rv0262c	Rv0262c	1
Rv0382c	Rv0382c	1
Rv0487	Rv0487	1
Rv0772	Rv0772	1
Rv0805	Rv0805	1
Rv0825c	Rv0825c	1
Rv1289	Rv1289	1
Rv1354c	Rv1354c	1
Rv1379	Rv1379	1
Rv1505c	Rv1505c	1
Rv1714	Rv1714	1
Rv1766	Rv1766	1
Rv1876	Rv1876	1
Rv2118c	Rv2118c	1
Rv2166c	Rv2166c	1
Rv2210c	Rv2210c	1
Rv2429	Rv2429	1
Rv2475c	Rv2475c	1
Rv2547	Rv2547	1
Rv2618	Rv2618	1
Rv2641	Rv2641	1
Rv2667	Rv2667	1
Rv3111	Rv3111	1
Rv3275c	Rv3275c	1
Rv3282	Rv3282	1
Rv3659c	Rv3659c	1
Rv3735	Rv3735	1
Rv3780	Rv3780	1
Rv3853	Rv3853	1
Rv0287	Rv3019c	0.96444
Rv2346c	Rv3620c	0.94686
Rv1038c	Rv2346c	0.94378
Rv1198	Rv3620c	0.94113
Rv3619c	Rv3620c	0.93965
Rv1793	Rv3620c	0.93958
Rv1792	Rv2346c	0.93812
Rv0287	Rv0288	0.9369
Rv1038c	Rv3619c	0.93683
Rv1792	Rv1793	0.93419
Rv1792	Rv3619c	0.93094
Rv1038c	Rv1198	0.92987
Rv1037c	Rv3620c	0.92719
Rv1037c	Rv1038c	0.92709
Rv1793	Rv2347c	0.92382
Rv1197	Rv3619c	0.92362
Rv1037c	Rv2347c	0.92205
Rv1038c	Rv1793	0.92107
Rv1197	Rv1793	0.9202
Rv1198	Rv1792	0.91906
Rv1037c	Rv1197	0.91578
Rv1037c	Rv1792	0.91133
Rv3019c	Rv3020c	0.90278
Rv2346c	Rv2347c	0.90091
Rv1197	Rv1198	0.90087
Rv1197	Rv2346c	0.89131
Rv3890c	Rv3891c	0.85715
Rv3615c	Rv3616c	0.84367
Rv2245	Rv2246	0.82555
Rv3874	Rv3875	0.77202
Rv0683	Rv2890c	0.74714
Rv0721	Rv1613	0.66257
Rv0898c	Rv2576c	0.65791
Rv0056	Rv2890c	0.65713
Rv0082	Rv2772c	0.6482
Rv3117	Rv3118	0.62799
Rv1596	Rv2260	0.62571
Rv2445c	Rv3029c	0.62471
Rv1328	Rv3264c	0.61255
Rv3281	Rv3307	0.61139
Rv1389	Rv1486c	0.60821
Rv2872	Rv3451	0.6036
Rv1904	Rv2022c	0.59937
Rv0608	Rv0609	0.5973
Rv2246	Rv2524c	0.59687
Rv2954c	Rv3798	0.58307
Rv2460c	Rv3874	0.58141
Rv1810	Rv3416	0.57789
Rv2561	Rv2585c	0.57649
Rv0164	Rv1174c	0.56961
Rv1646	Rv1806	0.56948
Rv2015c	Rv2736c	0.56829
Rv0018c	Rv0734	0.56371
Rv1001	Rv2825c	0.5568
Rv3438	Rv3632	0.55345
Rv0640	Rv0651	0.55289
Rv0554	Rv1596	0.54605
Rv3874	Rv3889c	0.54364
Rv2429	Rv2715	0.54201
Rv2205c	Rv3924c	0.53941
Rv3429	Rv3595c	0.53515
Rv3245c	Rv3627c	0.53251
Rv2109c	Rv2586c	0.52728
Rv1198	Rv2561	0.52678
Rv0744c	Rv2907c	0.52026
Rv0651	Rv2801c	0.52023
Rv1192	Rv1960c	0.51983
Rv3438	Rv3780	0.51758
Rv2785c	Rv3373	0.51621
Rv1015c	Rv2717c	0.51488
Rv0748	Rv0749	0.51369
Rv0640	Rv2993c	0.51062
Rv2919c	Rv3327	0.50925
Rv0716	Rv2993c	0.50771
Rv0058	Rv3628	0.50746
Rv0055	Rv2421c	0.50652
Rv0294	Rv0953c	0.50409
Rv2065	Rv3678c	0.50291
Rv2261c	Rv2732c	0.50243
Rv0932c	Rv2280	0.50229
Rv1192	Rv2534c	0.4993
Rv0807	Rv2661c	0.4981
Rv0925c	Rv1198	0.49692
Rv3600c	Rv3891c	0.49586
Rv0240	Rv3182	0.49544
Rv1195	Rv3019c	0.4952
Rv0026	Rv0871	0.49462
Rv0701	Rv2523c	0.49459
Rv2310	Rv3627c	0.4938
Rv2109c	Rv3209	0.49364
Rv1608c	Rv2427c	0.49034
Rv1788	Rv3600c	0.48974
Rv2554c	Rv2849c	0.48872
Rv2310	Rv2576c	0.48806
Rv2995c	Rv3154	0.48691
Rv3036c	Rv3600c	0.48583
Rv1788	Rv2971	0.4841
Rv0360c	Rv1279	0.48361
Rv0715	Rv2271	0.48345
Rv1789	Rv2581c	0.48332
Rv2119	Rv2792c	0.48321
Rv0682	Rv0692	0.48226
Rv2821c	Rv3283	0.48151
Rv1141c	Rv3373	0.47956
Rv3624c	Rv3915	0.47806
Rv1596	Rv1870c	0.47478
Rv0729	Rv2409c	0.47459
Rv0020c	Rv1177	0.47267
Rv1445c	Rv1596	0.47251
Rv0440	Rv0734	0.47105
Rv1637c	Rv1788	0.4676
Rv2528c	Rv2552c	0.46572
Rv1200	Rv2109c	0.4644
Rv2822c	Rv2914c	0.46191
Rv1932	Rv3774	0.46001
Rv0178	Rv1196	0.45965
Rv0220	Rv3153	0.45814
Rv0867c	Rv3149	0.45522
Rv1589	Rv1590	0.45456
Rv2152c	Rv3807c	0.45424
Rv1788	Rv3849	0.45363
Rv1222	Rv2504c	0.45356
Rv0177	Rv3747	0.45346
Rv2498c	Rv3870	0.45238
Rv1613	Rv3624c	0.45226
Rv1501	Rv2062c	0.45151
Rv2102	Rv2822c	0.44872
Rv0164	Rv0466	0.44838
Rv1012	Rv2991	0.44806
Rv2046	Rv3791	0.44759
Rv0636	Rv1614	0.44733
Rv0744c	Rv1888c	0.44663
Rv3224	Rv3632	0.44572
Rv1873	Rv2091c	0.44558
Rv1574	Rv2022c	0.44454
Rv0714	Rv2717c	0.44365
Rv1044	Rv1486c	0.4433
Rv1793	Rv3661	0.44311
Rv1480	Rv1906c	0.4423
Rv0781	Rv3915	0.44212
Rv1056	Rv3760	0.44173
Rv0744c	Rv0748	0.44165
Rv2004c	Rv2665	0.43846
Rv3416	Rv3600c	0.43827
Rv1290c	Rv3460c	0.43656
Rv0555	Rv1613	0.43577
Rv3416	Rv3615c	0.43549
Rv1344	Rv3456c	0.43321
Rv0705	Rv3153	0.43136
Rv3154	Rv3813c	0.43058
Rv2691	Rv2692	0.42698
Rv2630	Rv3422c	0.42679
Rv1960c	Rv2266	0.42626
Rv0307c	Rv0327c	0.42582
Rv1099c	Rv3528c	0.42574
Rv1636	Rv3818	0.42419
Rv1169c	Rv2878c	0.42327
Rv1440	Rv1980c	0.42327
Rv1027c	Rv3327	0.42255
Rv0474	Rv1649	0.42194
Rv2447c	Rv2471	0.42182
Rv2160c	Rv3290c	0.42116
Rv0274	Rv1977	0.42113
Rv0700	Rv1197	0.41878
Rv2419c	Rv2740	0.4171
Rv0702	Rv1884c	0.41652
Rv0407	Rv3619c	0.41576
Rv0189c	Rv2109c	0.4153
Rv1950c	Rv1951c	0.41481
Rv0856	Rv3813c	0.41373
Rv0704	Rv2585c	0.40932
Rv0614	Rv1537	0.40816
Rv0404	Rv1480	0.40759
Rv3340	Rv3451	0.40736
Rv1312	Rv2048c	0.40734
Rv1436	Rv2475c	0.40709
Rv2016	Rv3182	0.4064
Rv0721	Rv1195	0.40577
Rv3813c	Rv3868	0.40567
Rv2114	Rv2275	0.40553
Rv1445c	Rv2791c	0.40375
Rv0601c	Rv1003	0.40347
Rv0249c	Rv2563	0.40253
Rv0241c	Rv1197	0.40246
Rv0060	Rv3866	0.40232
Rv0463	Rv3265c	0.40178
Rv1586c	Rv2694c	0.40032
Rv0177	Rv3477	0.40018
