# Supplementary material for: Comparative analysis and assessment of M. tuberculosis H37Rv protein-protein interaction datasets
Source: BMC Genomics. 2011 Nov 30;12(Suppl 3):S20. doi: 10.1186/1471-2164-12-S3-S20 (PMC3333180; doi:10.1186/1471-2164-12-S3-S20)
Supplement: Additional file 1 — Reliable M. tuberculosis H37Rv B2H PPI datasets. Description: the reliable M. tuberculosis H37Rv B2H PPI datasets, list in four text files, tab delimited. [file 1471-2164-12-S3-S20-S1.zip › AdditionalFile1/B2HPPIverifiedbyDifferentExp.txt]

Rv0013	Rv3197A
Rv0024	Rv3416
Rv0024c	Rv3881c
Rv0044c	Rv3197A
Rv0045c	Rv3416
Rv0077c	Rv3416
Rv0115	Rv3416
Rv0241c	Rv1197
Rv0252	Rv3197A
Rv0273c	Rv1198
Rv0340	Rv3416
Rv0358	Rv3197A
Rv0361	Rv3197A
Rv0371c	Rv2347c
Rv0393	Rv3416
Rv0433	Rv3416
Rv0434	Rv3416
Rv0489	Rv3416
Rv0495c	Rv3874
Rv0519c	Rv3197A
Rv0619	Rv3416
Rv0692	Rv3874
Rv0700	Rv1197
Rv0703	Rv2347c
Rv0708	Rv3416
Rv0769	Rv3871
Rv0781	Rv3873
Rv0787A	Rv3416
Rv0789c	Rv3197A
Rv0812	Rv3416
Rv0825c	Rv3871
Rv0882	Rv3416
Rv0905	Rv3872
Rv0922	Rv3416
Rv0925	Rv1198
Rv0944	Rv3905c
Rv0984	Rv3197A
Rv1016c	Rv3881c
Rv1026	Rv3197A
Rv1037c	Rv3875
Rv1050	Rv3416
Rv1051c	Rv3875
Rv1056	Rv3197A
Rv1104	Rv2346c
Rv1106c	Rv3416
Rv1109c	Rv3197A
Rv1119c	Rv1037c
Rv1129c	Rv3416
Rv1141c	Rv3881c
Rv1170	Rv3416
Rv1197	Rv3875
Rv1198	Rv3875
Rv1205	Rv3416
Rv1209c	Rv3416
Rv1252c	Rv3416
Rv1260	Rv3197A
Rv1279	Rv3197A
Rv1290A	Rv3197A
Rv1361c	Rv3197A
Rv1362c	Rv3874
Rv1405c	Rv3416
Rv1437	Rv3416
Rv1474c	Rv3416
Rv1485	Rv3416
Rv1508A	Rv3416
Rv1528c	Rv3416
Rv1546	Rv3416
Rv1611	Rv3197A
Rv1618	Rv3416
Rv1635c	Rv3019c
Rv1642	Rv0288
Rv1672c	Rv3872
Rv1682	Rv3197A
Rv1691	Rv1197
Rv1711	Rv3197A
Rv1810	Rv3416
Rv1811	Rv3416
Rv1855c	Rv3197A
Rv1860	Rv3875
Rv1899c	Rv3872
Rv1927	Rv3416
Rv1988	Rv3416
Rv2031c	Rv3416
Rv2074	Rv3416
Rv2079	Rv3019c
Rv2087	Rv3416
Rv2102	Rv3416
Rv2165c	Rv3197A
Rv2205c	Rv3197A
Rv2261c	Rv3873
Rv2290	Rv3416
Rv2346c	Rv2498
Rv2346c	Rv3630
Rv2346c	Rv3875
Rv2347c	Rv3875
Rv2352c	Rv3416
Rv2366c	Rv3197A
Rv2401	Rv3416
Rv2415c	Rv3019c
Rv2418c	Rv3197A
Rv2418c	Rv1197
Rv2424	Rv0288
Rv2446c	Rv3197A
Rv2472	Rv3416
Rv2478c	Rv3416
Rv2504c	Rv3416
Rv2512c	Rv3197A
Rv2540c	Rv3416
Rv2548	Rv1198
Rv2550c	Rv3416
Rv2602	Rv3020c
Rv2610c	Rv3197A
Rv2703	Rv3416
Rv2715	Rv3197A
Rv2723	Rv3197A
Rv2797c	Rv3874
Rv2819c	Rv3197A
Rv2838c	Rv3416
Rv2904c	Rv3416
Rv2972c	Rv3416
Rv3015c	Rv3416
Rv3071	Rv3416
Rv3143	Rv3197A
Rv3176c	Rv3416
Rv3196	Rv3874
Rv3203	Rv3416
Rv3230c	Rv3416
Rv3235	Rv3872
Rv3258c	Rv3416
Rv3387	Rv3416
Rv3453	Rv3416
Rv3456c	Rv3416
Rv3457c	Rv3416
Rv3466	Rv3416
Rv3554	Rv3416
Rv3581c	Rv3197A
Rv3583c	Rv3619c
Rv3600	Rv3874
Rv3614c	Rv3619c
Rv3615c	Rv3619c
Rv3619c	Rv3849
Rv3619c	Rv3850
Rv3627c	Rv3872
Rv3710	Rv3197A
Rv3725	Rv3197A
Rv3814c	Rv3197A
Rv3874	Rv3889c
