# Supplementary material for: Comparative analysis and assessment of M. tuberculosis H37Rv protein-protein interaction datasets
Source: BMC Genomics. 2011 Nov 30;12(Suppl 3):S20. doi: 10.1186/1471-2164-12-S3-S20 (PMC3333180; doi:10.1186/1471-2164-12-S3-S20)
Supplement: Additional file 1 — Reliable M. tuberculosis H37Rv B2H PPI datasets. Description: the reliable M. tuberculosis H37Rv B2H PPI datasets, list in four text files, tab delimited. [file 1471-2164-12-S3-S20-S1.zip › AdditionalFile1/B2HPPIwithSameGO.txt]

Rv1849	Rv2261c	GO	MTB B2H PPI
Rv2427c	Rv3535c	GO	MTB B2H PPI
Rv0432	Rv2773c	GO	MTB B2H PPI
Rv0068	Rv0547c	GO	MTB B2H PPI
Rv0071	Rv2533c	GO	MTB B2H PPI
Rv1284	Rv1601	GO	MTB B2H PPI
Rv1273c	Rv1667c	GO	MTB B2H PPI
Rv2667	Rv2667	GO	MTB B2H PPI
Rv2995c	Rv3154	GO	MTB B2H PPI
Rv2191	Rv2554c	GO	MTB B2H PPI
Rv0382c	Rv0382c	GO	MTB B2H PPI
Rv0329c	Rv1003	GO	MTB B2H PPI
Rv1882c	Rv2773c	GO	MTB B2H PPI
Rv2773c	Rv3154	GO	MTB B2H PPI
Rv3275c	Rv3275c	GO	MTB B2H PPI
Rv0281	Rv2211c	GO	MTB B2H PPI
Rv2855	Rv3252c	GO	MTB B2H PPI
Rv0533c	Rv3392c	GO	MTB B2H PPI
Rv2511	Rv3923c	GO	MTB B2H PPI
Rv2773c	Rv3224	GO	MTB B2H PPI
Rv0432	Rv3319	GO	MTB B2H PPI
Rv1912c	Rv2464c	GO	MTB B2H PPI
Rv0769	Rv3252c	GO	MTB B2H PPI
Rv0375c	Rv2773c	GO	MTB B2H PPI
Rv0629c	Rv2469c	GO	MTB B2H PPI
Rv1902c	Rv3578	GO	MTB B2H PPI
Rv2362c	Rv2554c	GO	MTB B2H PPI
Rv0851c	Rv2500c	GO	MTB B2H PPI
Rv0182c	Rv2871	GO	MTB B2H PPI
Rv3366	Rv3460c	GO	MTB B2H PPI
Rv1317c	Rv3050c	GO	MTB B2H PPI
Rv1144	Rv2855	GO	MTB B2H PPI
Rv3245c	Rv3246c	GO	MTB B2H PPI
Rv2192c	Rv2773c	GO	MTB B2H PPI
Rv1785c	Rv2064	GO	MTB B2H PPI
Rv1245c	Rv1932	GO	MTB B2H PPI
Rv1144	Rv2780	GO	MTB B2H PPI
Rv0056	Rv2412	GO	MTB B2H PPI
Rv3002c	Rv3015c	GO	MTB B2H PPI
Rv1316c	Rv2464c	GO	MTB B2H PPI
Rv2773c	Rv3559c	GO	MTB B2H PPI
Rv2858c	Rv3153	GO	MTB B2H PPI
Rv0081	Rv0825c	GO	MTB B2H PPI
Rv0880	Rv1019	GO	MTB B2H PPI
Rv0825c	Rv0825c	GO	MTB B2H PPI
Rv0586	Rv2943	GO	MTB B2H PPI
Rv2048c	Rv2392	GO	MTB B2H PPI
Rv0520	Rv1377c	GO	MTB B2H PPI
Rv0766c	Rv3726	GO	MTB B2H PPI
Rv1876	Rv1876	GO	MTB B2H PPI
Rv1467c	Rv2773c	GO	MTB B2H PPI
Rv1626	Rv2788	GO	MTB B2H PPI
Rv1714	Rv1714	GO	MTB B2H PPI
Rv2547	Rv2547	GO	MTB B2H PPI
Rv1454c	Rv3382c	GO	MTB B2H PPI
Rv0683	Rv2890c	GO	MTB B2H PPI
Rv3112	Rv3119	GO	MTB B2H PPI
Rv0187	Rv0187	GO	MTB B2H PPI
Rv0949	Rv3247c	GO	MTB B2H PPI
Rv2773c	Rv3818	GO	MTB B2H PPI
Rv0864	Rv2178c	GO	MTB B2H PPI
Rv3589	Rv3858c	GO	MTB B2H PPI
Rv0014c	Rv0601c	GO	MTB B2H PPI
Rv1657	Rv3223c	GO	MTB B2H PPI
Rv1777	Rv3153	GO	MTB B2H PPI
Rv1015c	Rv3579c	GO	MTB B2H PPI
Rv3094c	Rv3224	GO	MTB B2H PPI
Rv0327c	Rv2773c	GO	MTB B2H PPI
Rv3303c	Rv3535c	GO	MTB B2H PPI
Rv0772	Rv0772	GO	MTB B2H PPI
Rv0117	Rv3414c	GO	MTB B2H PPI
Rv1876	Rv2427c	GO	MTB B2H PPI
Rv2429	Rv2429	GO	MTB B2H PPI
Rv0001	Rv0058	GO	MTB B2H PPI
Rv0327c	Rv2763c	GO	MTB B2H PPI
Rv2691	Rv2692	GO	MTB B2H PPI
Rv1895	Rv2933	GO	MTB B2H PPI
Rv0753c	Rv1467c	GO	MTB B2H PPI
Rv3274c	Rv3708c	GO	MTB B2H PPI
Rv0003	Rv3247c	GO	MTB B2H PPI
Rv2178c	Rv2773c	GO	MTB B2H PPI
Rv1540	Rv3462c	GO	MTB B2H PPI
Rv3111	Rv3111	GO	MTB B2H PPI
Rv0154c	Rv3719	GO	MTB B2H PPI
Rv1773c	Rv3223c	GO	MTB B2H PPI
Rv0709	Rv2890c	GO	MTB B2H PPI
Rv2048c	Rv2970A	GO	MTB B2H PPI
Rv1533	Rv2773c	GO	MTB B2H PPI
Rv0068	Rv1882c	GO	MTB B2H PPI
Rv0851c	Rv3858c	GO	MTB B2H PPI
Rv3659c	Rv3659c	GO	MTB B2H PPI
Rv0414c	Rv0984	GO	MTB B2H PPI
Rv1436	Rv1445c	GO	MTB B2H PPI
Rv1260	Rv3085	GO	MTB B2H PPI
Rv1436	Rv1934c	GO	MTB B2H PPI
Rv2674	Rv2773c	GO	MTB B2H PPI
Rv1694	Rv3699	GO	MTB B2H PPI
Rv1523	Rv2372c	GO	MTB B2H PPI
Rv1409	Rv2071c	GO	MTB B2H PPI
Rv2540c	Rv3042c	GO	MTB B2H PPI
Rv1273c	Rv2445c	GO	MTB B2H PPI
Rv1144	Rv3303c	GO	MTB B2H PPI
Rv1003	Rv2751	GO	MTB B2H PPI
Rv0056	Rv2890c	GO	MTB B2H PPI
Rv2071c	Rv2952	GO	MTB B2H PPI
Rv2906c	Rv3038c	GO	MTB B2H PPI
Rv2429	Rv2763c	GO	MTB B2H PPI
Rv2554c	Rv3585	GO	MTB B2H PPI
Rv1530	Rv2674	GO	MTB B2H PPI
Rv2118c	Rv2118c	GO	MTB B2H PPI
Rv3731	Rv3870	GO	MTB B2H PPI
Rv0432	Rv1533	GO	MTB B2H PPI
Rv2071c	Rv2236c	GO	MTB B2H PPI
Rv2429	Rv3797	GO	MTB B2H PPI
Rv3083	Rv3293	GO	MTB B2H PPI
