# Supplementary material for: Comparative analysis and assessment of M. tuberculosis H37Rv protein-protein interaction datasets
Source: BMC Genomics. 2011 Nov 30;12(Suppl 3):S20. doi: 10.1186/1471-2164-12-S3-S20 (PMC3333180; doi:10.1186/1471-2164-12-S3-S20)
Supplement: Additional file 1 — Reliable M. tuberculosis H37Rv B2H PPI datasets. Description: the reliable M. tuberculosis H37Rv B2H PPI datasets, list in four text files, tab delimited. [file 1471-2164-12-S3-S20-S1.zip › AdditionalFile1/ExpB2HSTRINGOverlapPPIs.txt]

Rv1549	Rv3410c
Rv3890c	Rv3891c
Rv0093c	Rv0175
Rv3286c	Rv3287c
Rv1692	Rv3354
Rv0258c	Rv0692
Rv2109c	Rv2191
Rv2844	Rv3412
Rv2307B	Rv2308
Rv1198	Rv3875
Rv3416	Rv3457c
Rv0720	Rv2090
Rv2170	Rv3438
Rv2203	Rv3850
Rv0287	Rv3019c
Rv1552	Rv2445c
Rv0946c	Rv0949
Rv1882c	Rv3374
Rv0669c	Rv0675
Rv1019	Rv1605
Rv0563	Rv2674
Rv0640	Rv0651
Rv1098c	Rv3716c
Rv1904	Rv3287c
Rv3619c	Rv3620c
Rv2698	Rv3076
Rv3889c	Rv3892c
Rv0183	Rv1680
Rv1638A	Rv2696c
Rv1003	Rv1341
Rv2773c	Rv3154
Rv1103c	Rv1105
Rv2256c	Rv2696c
Rv1608c	Rv1616
Rv1428c	Rv2972c
Rv2219A	Rv3416
Rv3615c	Rv3616c
Rv3288c	Rv3773c
Rv1495	Rv3213c
Rv3813c	Rv3914
Rv1939	Rv1941
Rv0313	Rv3166c
Rv0337c	Rv2584c
Rv0481c	Rv0692
Rv1478	Rv2515c
Rv3874	Rv3875
Rv1074c	Rv2486
Rv1594	Rv2584c
Rv1589	Rv1590
Rv2673	Rv2695
Rv1247c	Rv2866
Rv0495c	Rv3847
Rv3416	Rv3718c
Rv0207c	Rv2219A
Rv1346	Rv3672c
Rv2033c	Rv2036
Rv1108c	Rv1596
Rv1094	Rv3718c
Rv0863	Rv1790
Rv0414c	Rv1124
Rv2373c	Rv2752c
Rv1711	Rv2001
Rv3245c	Rv3246c
Rv2669	Rv2894c
Rv2570	Rv3527
Rv0884c	Rv3210c
Rv0444c	Rv0445c
Rv1417	Rv3311
Rv3107c	Rv3124
Rv1737c	Rv3131
Rv2539c	Rv2773c
Rv2880c	Rv3681c
Rv1260	Rv2407
Rv0065	Rv3817
Rv1328	Rv3264c
Rv2651c	Rv3875
Rv0856	Rv1444c
Rv2785c	Rv2906c
Rv0535	Rv0866
Rv1196	Rv2468c
Rv1316c	Rv1711
Rv1705c	Rv3169
Rv1712	Rv2924c
Rv3117	Rv3118
Rv1003	Rv2090
Rv1221	Rv1222
Rv1705c	Rv2318
Rv2825c	Rv3019c
Rv2079	Rv3019c
Rv1330c	Rv2699c
Rv1610	Rv2696c
Rv2151c	Rv3874
Rv2427c	Rv3443c
Rv1332	Rv3136
Rv1826	Rv2217
Rv2246	Rv2524c
Rv0054	Rv2976c
Rv2927c	Rv3412
Rv1220c	Rv2704
Rv0692	Rv3060c
Rv0686	Rv3874
Rv3019c	Rv3020c
Rv0969	Rv1207
Rv0175	Rv0679c
Rv1826	Rv3670
Rv2616	Rv3521
Rv2036	Rv2621c
Rv0178	Rv1196
Rv2204c	Rv3119
Rv2606c	Rv2845c
Rv2773c	Rv3421c
Rv0175	Rv3129
Rv1098c	Rv2445c
Rv1025	Rv2788
Rv2843	Rv2844
Rv3266c	Rv3268
Rv2109c	Rv3780
Rv2506	Rv3043c
Rv0683	Rv2890c
Rv3112	Rv3119
Rv0807	Rv0877
Rv1019	Rv1025
Rv0720	Rv3696c
Rv2033c	Rv2146c
Rv2109c	Rv3731
Rv3499c	Rv3773c
Rv1118c	Rv3694c
Rv2594c	Rv3525c
Rv1975	Rv3061c
Rv1246c	Rv1247c
Rv1141c	Rv1142c
Rv1192	Rv2875
Rv1197	Rv1198
Rv0101	Rv2380c
Rv1904	Rv2286c
Rv1411c	Rv3030
Rv2447c	Rv3422c
Rv0056	Rv1811
Rv0877	Rv1025
Rv0708	Rv3582c
Rv3036c	Rv3600c
Rv3357	Rv3358
Rv0369c	Rv3773c
Rv2686c	Rv3630
Rv3362c	Rv3363c
Rv0760c	Rv3131
Rv2464c	Rv2854
Rv2056c	Rv2906c
Rv0013	Rv2773c
Rv0175	Rv2375
Rv2250A	Rv3169
Rv2540c	Rv2554c
Rv0293c	Rv0294
Rv3875	Rv3904c
Rv2245	Rv2246
Rv1517	Rv3125c
Rv2540c	Rv2547
Rv0562	Rv3919c
Rv2256c	Rv2259
Rv0892	Rv1549
Rv0164	Rv3517
Rv1609	Rv1826
Rv1247c	Rv3358
Rv2204c	Rv2855
Rv0177	Rv1646
Rv1109c	Rv2698
Rv0001	Rv0058
Rv1247c	Rv3327
Rv1353c	Rv1354c
Rv2892c	Rv3793
Rv0776c	Rv3875
Rv2691	Rv2692
Rv2861c	Rv3813c
Rv0865	Rv2773c
Rv1437	Rv2372c
Rv1017c	Rv2031c
Rv0918	Rv0919
Rv0164	Rv0466
Rv1540	Rv3462c
Rv1904	Rv3478
Rv0480c	Rv1649
Rv0058	Rv0207c
Rv2865	Rv2866
Rv3356c	Rv3383c
Rv2392	Rv3602c
Rv0914c	Rv1547
Rv1126c	Rv1252c
Rv0177	Rv3739c
Rv0367c	Rv2416c
Rv0675	Rv3468c
Rv1978	Rv2825c
Rv0884c	Rv2773c
Rv3445c	Rv3875
Rv1270c	Rv3773c
Rv2203	Rv3076
Rv1037c	Rv1038c
Rv2572c	Rv2857c
Rv0744c	Rv2650c
Rv1825	Rv3451
Rv3439c	Rv3440c
Rv1905c	Rv2638
Rv0144	Rv2367c
Rv0838	Rv1890c
Rv1141c	Rv3373
Rv2584c	Rv2763c
Rv1705c	Rv2186c
Rv0453	Rv2717c
Rv0712	Rv2633c
Rv2795c	Rv3416
Rv2159c	Rv2250A
Rv0516c	Rv3136
Rv2695	Rv2864c
Rv3143	Rv3197A
Rv3412	Rv3604c
Rv2880c	Rv2986c
Rv0744c	Rv0748
Rv2357c	Rv2584c
Rv0393	Rv2248
Rv0414c	Rv1932
Rv1196	Rv3647c
Rv1239c	Rv3745c
Rv1570	Rv1711
Rv0015c	Rv0533c
Rv2629	Rv3817
Rv0189c	Rv2445c
Rv1950c	Rv1951c
Rv1486c	Rv2844
Rv2610c	Rv3197A
Rv2417c	Rv2986c
Rv2540c	Rv3042c
Rv0058	Rv2773c
Rv3849	Rv3850
Rv1209	Rv3416
Rv1354c	Rv1357c
Rv1287	Rv3920c
Rv1246c	Rv2865
Rv1995	Rv3529c
Rv1510	Rv2673
Rv2611c	Rv3780
Rv0289	Rv0516c
Rv0390	Rv2392
Rv0056	Rv2890c
Rv2904c	Rv3153
Rv0748	Rv0749
Rv1273c	Rv2417c
Rv2346c	Rv2347c
Rv2074	Rv3416
Rv1705c	Rv1883c
Rv3444c	Rv3445c
Rv2554c	Rv3585
Rv1876	Rv3836
Rv1389	Rv1596
Rv3356c	Rv3434c
Rv0608	Rv0609
Rv1646	Rv3351c
Rv1570	Rv3646c
Rv0287	Rv0288
Rv3265c	Rv3809c
Rv1225c	Rv3649
Rv0417	Rv1484
Rv1705c	Rv3445c
Rv1577c	Rv1770
Rv0102	Rv0553
Rv2674	Rv2785c
Rv0523c	Rv3527
Rv2071c	Rv2236c
Rv1494	Rv1495
Rv2629	Rv2638
Rv0489	Rv2773c
Rv3904c	Rv3905c
Rv0982	Rv1486c
Rv1222	Rv2450c
Rv2842c	Rv3147
Rv0481c	Rv2762c
Rv0049	Rv3031
Rv2773c	Rv2861c
